# Supplementary material for: Hybrid asset localization using light fidelity and Bluetooth Low Energy
Source: PLoS One. 2022 Sep 29;17(9):e0274452. doi: 10.1371/journal.pone.0274452 (PMC9521922; doi:10.1371/journal.pone.0274452)
Supplement: S1 File — (XLSX) [file pone.0274452.s001.xlsx]

## Sheet: Experiments 
	Assets ID	BLE tages	LED ID	Location	distance (m)	crowdsourcing
	C1	0b441d3579a2f443	0x82f4	Classroom1	5.62341	no
	C2	31931f37b10c4ca0	0x6a22	Classroom2	0.891251	yes
	C3	69eac5b8d9d6d039	0x6e71	Classroom3	5.01187	no									room 4 * 5 m
	C4	83470640c8fd1998	0xd5d5	Lab1	4.21697	no									LED location (2,4 )
	C5	885d18d88e162b42	0x6390	Lab2	1.25893	no									Unknown Target Location	LED IDs	Actual location	Actual coordinate	Received RSSI	Distance from asset and mobile application (user)	crowdsourcing	Actual coordinate	LED positions	estimations by LiFi-based proximity technology	x1	y1	x2	y2	Localization error	Update location in the system
	C6	ad50123b84a7513d	0xfe22	Lab3	0.749894	yes
	C7	b10c4ca096e974f5	0xe212	Lab4	5.95662	no									C1	0x82f4	Classroom1	(1,1)	-99	5.62341	no	(1,1)	(2,4)	distance > 1					-----	no
	C8	c212413e31931f37	0xed5d5	Lab5	0.794328	yes									C2	0x6a22	Classroom2	(4.5,5)	-67	0.891251	yes	(4.5,5)	(5,5)	(5, 5)	4.5	5	5	5	0.5	no
	C9	f2ds467e00f09ofi4	0xe34rt	Classroom4	5.01187	no									C3	0x6e71	Classroom3	(2,5)	-97	5.01187	no	(2,5)	(3,8)	distance > 1					-----	no
	C10	k823ud82e123f44e	0x6df4	Classroom5	1	yes		The LED IDs and the distance between mobile application and assets.							C4	0xd5d5	Lab1	(3,3)	-94	4.21697	no	(3,3)	(6,5)	distance > 1					-----	no
															C5	0x6390	Lab2	(2.5,3)	-73	1.25893	no	(2.5,3)	(2, 2)	distance > 1					-----	yes
															C6	0xfe22	Lab3	(2,2)	-64	0.749894	yes	(2,2)	(1.5,2.5)	(1.5,2.5)	2	2	1.5	2.5	0.707107	yes
															C7	0xe212	Lab4	(3,5)	-100	5.95662	no	(3,5)	(4,8)	distance > 1					-----	no
															C8	0xed5d5	Lab5	(2,4)	-65	0.794328	yes	(2,4)	(2, 3)	(2, 3)	2	4	2	3	1	yes
	Received RSSI	Distance													C9	0xe34rt	Classroom4	(4,1)	-97	5.01187	no	(4,1)	(5,2)	distance > 1					-----	no
	-55	0.2													C10	0x6df4	Classroom5	(0.5, 3)	-69	1	yes	(0.5, 3)	(1,3)	(1,3)	0.5	3	1	3	0.5	yes
	-60	0.25													The system updates the assets to the new location (i.e., new LED ID) only if the distance is one meter or less and this number can be updated in the code if the updating process to only run at short distances.
	-65	0.5													if the distance between mobile user (Mobile phone) and asset is less than or equal 1 meter, the asset's location will be updated.
	-70	0.85													updated to another led inside the same room or it can be in the aile near the room exactly
	-75	1.25
	-80	1.5
	-85	2
	-90	3
	-95	4.5
																					x1	y1			Actual coordinate	Estimated coordinate
																					4.5	5		Actual coordinate
																					2	2		Actual coordinate
																					2	4		Actual coordinate
																					0.5	3		Actual coordinate
																					5	5		Estimated coordinate
																					1.5	2.5		Estimated coordinate
																					2	3		Estimated coordinate
																					1	3		Estimated coordinate

## Sheet: Lux and distance
					Effect of Lighit intesnity on Distance
		Distance	Lux
		4.15	15
		3.12	20
		2.73	25
		2.35	30
		2.09	35
		1.85	40
		1.75	45
		1.64	50
		1.5	55

## Sheet: Required time for main function
	Functions	Time
	Register	31.2
	Log in	23.4
	Log out	2.4
	Password Recovery	34.2
	View Map and Assets Location	10
	Search for asset	13.2
	View the asset	7
	Write comment	12.8
	Delete comment	19.4
	Contact Us	19.8										T

## Sheet: calculation
							RSSI	DISTANCE
							-55	0.446684
							-60	0.595662
							-65	0.794328
							-70	1.05925
							-75	1.41254
							-80	1.88365
							-85	2.51189
							-90	3.34965
							-95	4.46684
							-100	5.95662
							-101	6.30957
							-102	6.68344
							-105	7.94328
							-106	8.41395
							-110	10.5925
							-99	5.62341
							-67	0.891251
							-97	5.01187
							-94	4.21697
							-73	1.25893
							-64	0.749894
							-100	5.95662
							-65	0.794328
							-97	5.01187
							-69	1
																									est
